# Supplementary material for: Two new Mallinella species from southern China (Araneae, Zodariidae)
Source: Zookeys. 2013 Apr 30;(296):79–88. doi: 10.3897/zookeys.296.4622 (PMC3689113; doi:10.3897/zookeys.296.4622)
Supplement: XML Treatment for Mallinella (Mallinella) sphaerica [file zookeys.296.4622-treatment1.xml]

<!DOCTYPE tp:taxon-treatment
  PUBLIC "-//TaxonX//DTD Taxonomic Treatment Publishing DTD v0 20100105//EN" "tax-treatment-NSO.dtd">
<tp:taxon-treatment xmlns:tp="http://www.plazi.org/taxpub"><tp:treatment-meta><mixed-citation publication-type="journal"><person-group><name><surname>Jin</surname><given-names>Chi</given-names></name><name><surname>Zhang</surname><given-names>Feng</given-names></name></person-group><article-title>Two new 
                    <italic>Mallinella</italic> species from southern China (Araneae, Zodariidae)</article-title><source>Zookeys</source><day>30</day><month>4</month><year>2013</year><volume>2013</volume><issue>296</issue><fpage>79</fpage><lpage>88</lpage><pub-id pub-id-type="doi">10.3897/zookeys.296.4622</pub-id></mixed-citation></tp:treatment-meta><tp:nomenclature><tp:taxon-name>
                            <tp:taxon-name-part taxon-name-part-type="genus">Mallinella</tp:taxon-name-part>
                            (<tp:taxon-name-part taxon-name-part-type="subgenus">Mallinella</tp:taxon-name-part>)
                            <tp:taxon-name-part taxon-name-part-type="species">sphaerica</tp:taxon-name-part>
                        <object-id xmlns:xlink="http://www.w3.org/1999/xlink" xlink:type="simple">urn:lsid:zoobank.org:act:6591D5D0-F5D3-4498-8C74-3900F1A8270C</object-id>
								<object-id xmlns:xlink="http://www.w3.org/1999/xlink" xlink:type="simple">http://species-id.net/wiki/Mallinella_sphaerica</object-id>
								</tp:taxon-name><tp:taxon-status xmlns:xlink="http://www.w3.org/1999/xlink" xlink:type="simple">sp. n.</tp:taxon-status><xref ref-type="fig" rid="F1">Figs 1</xref><xref ref-type="fig" rid="F3">–15</xref></tp:nomenclature><tp:treatment-sec sec-type="Type material"><title>Type material.</title><p>Holotype ♂, CHINA, <italic><tp:taxon-name>Zhejiang Province</tp:taxon-name></italic>: Tianmu Mountain (<named-content xmlns:xlink="http://www.w3.org/1999/xlink" content-type="dwc:verbatimCoordinates" xlink:type="simple">30°18'N, 119°27'E</named-content>), alt. 262m, Lin’an City, 25 July 2011, C. Jin leg. Paratype: 1♀, same data as holotype.</p></tp:treatment-sec><tp:treatment-sec sec-type="Diagnosis"><title>Diagnosis.</title><p>According to <xref ref-type="bibr" rid="B1">Dankittipakul et al. 2012</xref>, this species should belong to sub-group 3 of the <italic>fronto</italic> species-group. Males can be distinguished from these in other <italic><tp:taxon-name>Mallinella</tp:taxon-name></italic> species by the spherical median part of the median apophysis and the irregular rolled apex of the conductor in ventral view (<xref ref-type="fig" rid="F2">Figs 10</xref>, <xref ref-type="fig" rid="F3">14</xref>). The female is extremely similar to that of <italic><tp:taxon-name>Mallinella cymbiforma</tp:taxon-name></italic> Wang, Yin &amp; Peng, 2009, but differs from the latter by the thinner copulatory ducts (<xref ref-type="fig" rid="F2">Figs 8</xref>, <xref ref-type="fig" rid="F3">13</xref>), the wider posterior margin of the epigynal plate (<xref ref-type="fig" rid="F2">Figs 7</xref>, <xref ref-type="fig" rid="F3">12</xref>), and MOA wider at the back (MOA wider at the front in <italic><tp:taxon-name>Mallinella cymbiforma</tp:taxon-name></italic>).</p></tp:treatment-sec><tp:treatment-sec sec-type="Etymology"><title>Etymology.</title><p>The specific name is a Latin adjective and refers to the spherical median part of the median apophysis.</p></tp:treatment-sec><tp:treatment-sec sec-type="Description"><title>Description.</title><p>Male (holotype). Total length 6.27; prosoma 3.11 long, 2.14 wide; opisthosoma 2.96 long, 1.99 wide. Diameters of eyes: AME 0.20, ALE 0.15, PME 0.15, PLE 0.15. Distances between eyes: AME–AME 0.08, AME–ALE 0.10, ALE–ALE 0.55, PME–PME 0.13, PME–PLE 0.25, PLE–PLE 0.78, ALE–PLE 0.05. MOA 0.48 long, anterior 0.50, posterior 0.43. Clypeal height 0.75. Labium 0.58 long, 0.50 wide. Sternum 1.35 long, 1.28 wide. Leg measurements: leg I 10.36 (2.55, 0.77, 2.35, 2.65, 2.04), II 9.90 (2.50, 0.92, 2.04, 2.60, 1.84), III 9.29 (2.35, 0.82, 1.94, 2.65, 1.53), IV 12.09 (2.70, 0.92, 2.60, 3.88, 1.99). Leg formula: 4123.</p><p>Carapace (<xref ref-type="fig" rid="F1">Fig. 1</xref>) blackish-brown; fovea black, slightly swollen. Both eye rows (<xref ref-type="fig" rid="F1">Fig. 3</xref>) procurved in dorsal view. Clypeus dark brown. Chelicerae dark brown, distally yellowish-brown. Endites yellowish-brown. Labium triangular, dark brown, distally yellowish-brown. Sternum brown and furnished with sparse black setae, lateral margin with small, pointed extensions fitting in coxal concavities. Legs brown, femora dark brown, coxae yellowish-brown; metatarsi II–IV distally with ventral hair tufts. Opisthosoma (<xref ref-type="fig" rid="F1">Fig. 1</xref>) oval, longer than wide, dorsum with three pairs of white lateral patches (the third connected), followed by one transverse white patch centrally. Dorsal scutum reddish-brown, about half as long as opisthosoma. Venter grey-black, covered with three irregular longitudinal white stripes; posterior ventral spines thin (<xref ref-type="fig" rid="F1">Fig. 5</xref>), arranged in a single row. Spinnerets pale yellow.</p><p>Palpal organ (<xref ref-type="fig" rid="F2">Figs 9–11</xref>, <xref ref-type="fig" rid="F3">14, 15</xref>). RTA digitiform, slightly wider at base, gradually tapering towards pointed apex. Cymbial fold broad, approximately half as long as <!--PageBreak--><!--PageBreak--><!--PageBreak-->cymbium. Apex of median apophysis bifid, with sharply pointed tips on both ends; the median part of median apophysis spherical; baso-retrolateral fold narrow, triangular, apex pointed. Apex of conductor irregularly rolled. Embolus bifurcate, lateral ramus shorter than mesal ramus, with pointed apices.</p><p>Female (paratype). Total length 8.26; prosoma 3.57 long, 2.55 wide; opisthosoma 4.28 long, 2.75 wide. Diameters of eyes: AME 0.20, ALE 0.18, PME 0.18, PLE 0.18. <!--PageBreak-->Distances between eyes: AME–AME 0.08, AME–ALE 0.10, ALE–ALE 0.60, PME–PME 0.15, PME–PLE 0.28, PLE–PLE 0.88, ALE–PLE 0.05. MOA 0.53 long, anterior width 0.45, posterior width 0.50. Clypeal height 1.03, Labium 0.63 long, 0.63 wide. Sternum 1.53 long, 1.53 wide. Leg measurements: leg I 8.68 (2.45, 0.97, 1.94, 1.79, 1.53), II 8.47 (2.19, 0.97, 1.79, 1.99, 1.53), III 8.00 (2.19, 0.92, 1.68, 2.14, 1.07), IV 10.34 (2.14, 1.02, 2.24, 3.06, 1.68). Leg formula: 4123.</p><p>Coloration and pattern (<xref ref-type="fig" rid="F1">Fig. 2</xref>) as in male, but the color of coxae slightly paler than in male. Median furrow and scutum indistinct.</p><p>Epigyne-vulva (<xref ref-type="fig" rid="F2">Figs 7, 8</xref>, <xref ref-type="fig" rid="F3">12, 13</xref>). Epigynal plate small, nearly reniform, with swollen posterior margin; copulatory openings hidden in a groove. Spermathecae large and oval; copulatory ducts thin; slender fertilization ducts invisible in dorsal view.</p><fig id="F1" position="float" orientation="portrait"><label>Figures 1–6.</label><caption><p><italic><tp:taxon-name>Mallinella sphaerica</tp:taxon-name></italic> sp. n., <bold>1</bold> male habitus, dorsal view <bold>2</bold> female habitus, dorsal view <bold>3</bold> male ocular area, frontal view <bold>4</bold> female, ocular area, frontal view <bold>5</bold> male, posterior ventral spines, ventral view <bold>6</bold> female, posterior ventral spines, ventral view. Scale bars: 2 mm (<bold>1–2</bold>); 0.5 mm (<bold>3–4</bold>); 0.2 mm (<bold>5–6</bold>).</p></caption><graphic xmlns:xlink="http://www.w3.org/1999/xlink" xlink:href="ZooKeys-296-079-g001.jpg" position="float" orientation="portrait" xlink:type="simple"/></fig><fig id="F2" position="float" orientation="portrait"><label>Figures 7–11.</label><caption><p><italic><tp:taxon-name>Mallinella sphaerica</tp:taxon-name></italic> sp. n., <bold>7</bold> epigyne, ventral view <bold>8</bold> vulva <bold>9</bold> left male palp, prolateral view <bold>10</bold> same, ventral view <bold>11</bold> same, retrolateral view. Scale bars: 0.5 mm (<bold>7–11</bold>).</p></caption><graphic xmlns:xlink="http://www.w3.org/1999/xlink" xlink:href="ZooKeys-296-079-g002.jpg" position="float" orientation="portrait" xlink:type="simple"/></fig><fig id="F3" position="float" orientation="portrait"><label>Figures 12–15.</label><caption><p><italic><tp:taxon-name>Mallinella sphaerica</tp:taxon-name></italic> sp. n., <bold>12</bold> epigyne, ventral view <bold>13</bold> vulva <bold>14</bold> left male palp, ventral view <bold>15</bold> same, retrolateral view. Scale bars: 0.2 mm (<bold>12–13</bold>); 0.5 mm (<bold>14–15</bold>).</p></caption><graphic xmlns:xlink="http://www.w3.org/1999/xlink" xlink:href="ZooKeys-296-079-g003.jpg" position="float" orientation="portrait" xlink:type="simple"/></fig></tp:treatment-sec><tp:treatment-sec sec-type="Distribution"><title>Distribution.</title><p>China (Zhejiang).</p></tp:treatment-sec><ref-list><ref id="B1"><mixed-citation xmlns:xlink="http://www.w3.org/1999/xlink" xlink:type="simple"><person-group><name name-style="western"><surname>Dankittipakul</surname><given-names>P</given-names></name><name name-style="western"><surname>Jocqué</surname><given-names>R</given-names></name><name name-style="western"><surname>Singtripop</surname><given-names>T</given-names></name></person-group> (<year>2012</year>) <article-title>Systematics and biogeography of the spider genus <italic>Mallinella</italic> Strand, 1906, with descriptions of new species and new genera from Southeast Asia (Araneae, Zodariidae).</article-title><source>Zootaxa</source><volume>3369</volume>: <fpage>1</fpage>-<lpage>327</lpage>.</mixed-citation></ref></ref-list></tp:taxon-treatment>
