# Supplementary material for: Two new Mallinella species from southern China (Araneae, Zodariidae)
Source: Zookeys. 2013 Apr 30;(296):79–88. doi: 10.3897/zookeys.296.4622 (PMC3689113; doi:10.3897/zookeys.296.4622)
Supplement: XML Treatment for Mallinella pluma [file zookeys.296.4622-treatment2.xml]

<!DOCTYPE tp:taxon-treatment
  PUBLIC "-//TaxonX//DTD Taxonomic Treatment Publishing DTD v0 20100105//EN" "tax-treatment-NSO.dtd">
<tp:taxon-treatment xmlns:tp="http://www.plazi.org/taxpub"><tp:treatment-meta><mixed-citation publication-type="journal"><person-group><name><surname>Jin</surname><given-names>Chi</given-names></name><name><surname>Zhang</surname><given-names>Feng</given-names></name></person-group><article-title>Two new 
                    <italic>Mallinella</italic> species from southern China (Araneae, Zodariidae)</article-title><source>Zookeys</source><day>30</day><month>4</month><year>2013</year><volume>2013</volume><issue>296</issue><fpage>79</fpage><lpage>88</lpage><pub-id pub-id-type="doi">10.3897/zookeys.296.4622</pub-id></mixed-citation></tp:treatment-meta><tp:nomenclature><tp:taxon-name>
                            <tp:taxon-name-part taxon-name-part-type="genus">Mallinella</tp:taxon-name-part>
                            <tp:taxon-name-part taxon-name-part-type="species">pluma</tp:taxon-name-part>
                        <object-id xmlns:xlink="http://www.w3.org/1999/xlink" xlink:type="simple">urn:lsid:zoobank.org:act:0E7F143C-78AA-4CF0-A24D-9F1926101EB8</object-id>
								<object-id xmlns:xlink="http://www.w3.org/1999/xlink" xlink:type="simple">http://species-id.net/wiki/Mallinella_pluma</object-id>
								</tp:taxon-name><tp:taxon-status xmlns:xlink="http://www.w3.org/1999/xlink" xlink:type="simple">sp. n.</tp:taxon-status><xref ref-type="fig" rid="F4">Figs 16</xref><xref ref-type="fig" rid="F5">–24</xref></tp:nomenclature><tp:treatment-sec sec-type="Type material"><title>Type material.</title><p><bold>Holotype</bold>♂,CHINA, Guangxi, Zhuang Autonomous Region: Daming Mountain (<named-content xmlns:xlink="http://www.w3.org/1999/xlink" content-type="dwc:verbatimCoordinates" xlink:type="simple">23°31'N, 108°21'E</named-content>; 398m), Wuming County, Nanning City, 20 May 2011, Y. N. Wang leg.</p></tp:treatment-sec><tp:treatment-sec sec-type="Diagnosis"><title>Diagnosis.</title><p>Male can be easily distinguished from other <italic><tp:taxon-name>Mallinella</tp:taxon-name></italic> males by the extremely narrow and long median apophysis (almost 2/3 cymbium length in ventral view), by the ventral row of plumose hairs near the tip of the cymbium (<xref ref-type="fig" rid="F4">Figs 20</xref>, <xref ref-type="fig" rid="F5">22, 24</xref>), and also by the dense dorsal hair cover of the opisthosoma (<xref ref-type="fig" rid="F4">Fig. 16</xref>).</p></tp:treatment-sec><tp:treatment-sec sec-type="Etymology"><title>Etymology.</title><p>The specific name is a Latin noun and refers to the plumose hairs near the tip of cymbium.</p></tp:treatment-sec><tp:treatment-sec sec-type="Description"><title>Description.</title><p>Male (holotype). Total length 5.30; prosoma 2.86 long, 2.04 wide; opisthosoma 2.24 long, 1.84 wide. Diameters of eyes: AME 0.18, ALE 0.15, PME 0.13, PLE 0.15. Distances between eyes: AME–AME 0.08, AME–ALE 0.10, ALE–ALE 0.50, PME–PME 0.13, PME–PLE 0.23, PLE–PLE 0.73, ALE–PLE 0.05. MOA 0.40 long, front width 0.40, back width 0.38. Clypeal height 0.80. Labium 0.53 long, 0.48 wide. Sternum 1.28 long, 1.22 wide. Measurements of legs: leg I 9.51 (2.30, 0.77, 2.24, 2.35, 1.85), II 8.83 (2.19, 0.82, 1.89, 2.35, 1.58), III 8.57 (2.09, 0.77, 1.73, 2.55, 1.43), IV 11.22 (2.65, 0.82, 2.55, 3.62, 1.58). Leg formula: 4123.</p><p>Carapace (<xref ref-type="fig" rid="F4">Fig. 16</xref>) dark brown; median furrow black. Both eye rows (<xref ref-type="fig" rid="F4">Fig. 17</xref>) procurved in dorsal view. Clypeus brown. Chelicerae brown, distally yellowish-brown. Endites yellowish. Labium triangular and brown, distally white. Sternum yellowish-brown and furnished with sparse black setae, lateral margin with small and pointed extensions fitting in coxal concavities of legs. Legs light yellowish-brown except femora that are light brown; metatarsi II–IV distally with ventral hair tufts. Opisthosoma (<xref ref-type="fig" rid="F4">Fig. 16</xref>) oval, longer than wide, dorsally black, with dense hairs and three pairs of white <!--PageBreak--><!--PageBreak-->lateral patches (the third slight connected), followed by one transverse white median patch; dorsal scutum indistinct; venter grey-black, covered with three irregular longitudinal white stripes; posterior ventral spines thin (<xref ref-type="fig" rid="F4">Fig. 18</xref>), arranged in a single row. Spinnerets pale yellow.</p><p>Palpal organ (<xref ref-type="fig" rid="F4">Figs 19</xref>–<xref ref-type="fig" rid="F5">24</xref>). RTA digitiform, slightly wider at base, gradually tapering towards its blunt apex. Cymbium ventrally with a row of plumose hairs near its tip; cymbial fold broad, more than half as long as cymbium. Apex of median apophysis rostrated and pointing to the prolateral side; the median part of median apophysis with a small digitiform branch; baso-retrolateral fold narrow and long, spatulate, apex blunt. Conductor complex, with a triangular apophysis retrolaterally. Embolus bifurcated at the median part, lateral ramus shorter than mesal ramus, only lateral ramus with subterminal fold.</p><p>Female unknown.</p><fig id="F4" position="float" orientation="portrait"><label>Figures 16–21.</label><caption><p><italic><tp:taxon-name>Mallinella pluma</tp:taxon-name></italic> sp. n., <bold>16</bold> male habitus, dorsal view <bold>17</bold> ocular area, frontal view <bold>18</bold> male, posterior ventral spines, ventral view <bold>19</bold> left male palp, prolateral view <bold>20</bold> same, ventral view <bold>21</bold> same, retrolateral view. Scale bars: 2 mm (<bold>16</bold>); 0.2 mm (<bold>17</bold>); 0.5 mm (<bold>18</bold>–<bold>21</bold>).</p></caption><graphic xmlns:xlink="http://www.w3.org/1999/xlink" xlink:href="ZooKeys-296-079-g004.jpg" position="float" orientation="portrait" xlink:type="simple"/></fig><fig id="F5" position="float" orientation="portrait"><label>Figures 22–24.</label><caption><p><italic><tp:taxon-name>Mallinella pluma</tp:taxon-name></italic> sp. n., <bold>22</bold> left male palp, ventral view <bold>23</bold> same, retrolateral view <bold>24</bold> a plumose hair (magnified). Scale bars: 0.5 mm (<bold>22–23</bold>); 0.05 mm (<bold>24</bold>).</p></caption><graphic xmlns:xlink="http://www.w3.org/1999/xlink" xlink:href="ZooKeys-296-079-g005.jpg" position="float" orientation="portrait" xlink:type="simple"/></fig></tp:treatment-sec><tp:treatment-sec sec-type="Remarks"><title>Remarks.</title><p>According to <xref ref-type="bibr" rid="B1">Dankittipakul et al. 2012</xref>, this species also should belong to sub-group 3 of the <italic>fronto</italic> species-group, but the plumose hairs on the cymbium ventrally makes that species unique; it is likely that <italic><tp:taxon-name>Mallinella pluma</tp:taxon-name></italic> belongs to an unknown sub-group of the <italic>fronto</italic> species-group.</p></tp:treatment-sec><tp:treatment-sec sec-type="Distribution"><title>Distribution.</title><p>China (Guangxi).</p><!--PageBreak--></tp:treatment-sec><ref-list><ref id="B1"><mixed-citation xmlns:xlink="http://www.w3.org/1999/xlink" xlink:type="simple"><person-group><name name-style="western"><surname>Dankittipakul</surname><given-names>P</given-names></name><name name-style="western"><surname>Jocqué</surname><given-names>R</given-names></name><name name-style="western"><surname>Singtripop</surname><given-names>T</given-names></name></person-group> (<year>2012</year>) <article-title>Systematics and biogeography of the spider genus <italic>Mallinella</italic> Strand, 1906, with descriptions of new species and new genera from Southeast Asia (Araneae, Zodariidae).</article-title><source>Zootaxa</source><volume>3369</volume>: <fpage>1</fpage>-<lpage>327</lpage>.</mixed-citation></ref></ref-list></tp:taxon-treatment>
